# Supplementary material for: Meta-analysis of genome-wide association studies uncovers shared candidate genes across breeds for pig fatness trait
Source: BMC Genomics. 2022 Nov 30;23:786. doi: 10.1186/s12864-022-09036-z (PMC9714057; doi:10.1186/s12864-022-09036-z)
Supplement: Supplementary file 2 — Additional file 2: Table S1. Summary information of 19 single population GWAS. [file 12864_2022_9036_MOESM2_ESM.xlsx]

## Sheet: Table S1
Additional file 2: Table S1. Summary information of 19 single population GWAS
Population	Breed	Number of sample	Genetic variance(Vg)	Residual variance(Ve)	Heritability(h2)	Number of SNPs(p<1e-5)
PP1	Duroc	1993	0.53	2.07	0.2	8
PP2	Duroc	1071	1.09	2.37	0.32	24
PP3	Duroc	1048	1.32	2.83	0.32	19
PP4	Duroc	353	0.44	1.3	0.25	0
PP5	Duroc	328	0.26	1.9	0.12	0
PP6	Duroc	190	0.59	3.01	0.16	0
PP7	Duroc	160	1.53	1.36	0.53	0
PP8	Yorkshire	2179	0.84	3.4	0.2	1
PP9	Yorkshire	1794	1.11	3.98	0.22	4
PP10	Yorkshire	1259	2.34	3.02	0.44	0
PP11	Yorkshire	1146	3.56	3.99	0.47	43
PP12	Yorkshire	406	0.79	3.87	0.17	0
PP13	Yorkshire	314	0.68	13	0.05	0
PP14	Yorkshire	177	0.4	2.18	0.16	0
PP15	Landrace	1094	1.03	3.38	0.23	0
PP16	Landrace	556	5.16	13.91	0.27	2
PP17	Landrace	554	1.2	3.44	0.26	0
PP18	Landrace	552	2.52	3.77	0.4	4
PP19	Landrace	179	0.44	1.45	0.23	0
