# Supplementary material for: Meta-analysis of genome-wide association studies uncovers shared candidate genes across breeds for pig fatness trait
Source: BMC Genomics. 2022 Nov 30;23:786. doi: 10.1186/s12864-022-09036-z (PMC9714057; doi:10.1186/s12864-022-09036-z)
Supplement: Supplementary file 4 — Additional file 4: Table S2. Summary information of significant SNPs in four metaGWAS. [file 12864_2022_9036_MOESM4_ESM.xlsx]

## Sheet: Table S2
Additional file 4: Table S2. Summary information of significant SNPs in within-breed and across-breed metaGWAS
Breed	SNP	Chromosome(SSC)	Position(bp)	Allele1	Allele2	Allele1 frequency	Allele2 frequency	Minor allele frequency(MAF)	Beta	Phenotypic variance explained by SNP(PVE%)	Nearest gene	Pvalue
Duroc	1_158260371	1	158260371	T	C	0.2451	0.7549	0.2451	0.2514	2.3388	VPS4B	1.24e-07
Duroc	1_158309021	1	158309021	T	C	0.7549	0.2451	0.2451	-0.252	2.34998	KDSR	1.16e-07
Duroc	1_159538854	1	159538854	A	G	0.3098	0.6902	0.3098	0.2202	2.07358	RNF152	4.88e-07
Duroc	7_30716800	7	30716800	T	C	0.7462	0.2538	0.2538	-0.2734	2.83122	SNRPC	1.72e-09
Duroc	7_30317219	7	30317219	T	C	0.7506	0.2494	0.2494	-0.2673	2.67506	HMGA1	4.12e-09
Duroc	1_161824864	1	161824864	T	G	0.3071	0.6929	0.3071	0.2635	2.95489	ENSSSCG00000004911	2.02e-08
Duroc	7_30893735	7	30893735	T	C	0.2875	0.7125	0.2875	0.2354	2.27021	ANKS1A	1.12e-07
Duroc	7_30342161	7	30342161	A	G	0.7489	0.2511	0.2511	-0.2868	3.09356	NUDT3	2.07e-09
Duroc	7_30786798	7	30786798	T	C	0.6968	0.3032	0.3032	-0.2443	2.52182	TAF11	3.24e-08
Duroc	18_10555467	18	10555467	T	C	0.5337	0.4663	0.4663	0.228	2.58739	ZC3HAV1	5.07e-07
Duroc	7_30497305	7	30497305	T	C	0.2518	0.7482	0.2518	0.2862	3.08633	PACSIN1	2.23e-09
Duroc	7_30095798	7	30095798	T	G	0.7627	0.2373	0.2373	-0.2661	2.56313	ENSSSCG00000047035	5e-09
Duroc	7_30116227	7	30116227	T	C	0.2369	0.7631	0.2369	0.2666	2.56979	ENSSSCG00000047035	4.73e-09
Duroc	7_30476054	7	30476054	A	C	0.2511	0.7489	0.2511	0.2868	3.09356	PACSIN1	2.07e-09
Duroc	7_30144081	7	30144081	A	G	0.7546	0.2454	0.2454	-0.2603	2.5094	GRM4	7.54e-09
Duroc	1_159881634	1	159881634	T	C	0.6883	0.3117	0.3117	-0.2216	2.10709	CDH20	3.6e-07
Duroc	7_30821002	7	30821002	T	C	0.3032	0.6968	0.3032	0.2443	2.52182	ANKS1A	3.24e-08
Duroc	1_159238083	1	159238083	T	C	0.3086	0.6914	0.3086	0.23	2.25741	RELCH	1.45e-07
Duroc	1_160347188	1	160347188	T	C	0.3103	0.6897	0.3103	0.2175	2.02484	ENSSSCG00000048538	6.06e-07
Duroc	1_158355905	1	158355905	A	G	0.6033	0.3967	0.3967	0.2267	2.45996	BCL2	3.09e-07
Duroc	1_155986286	1	155986286	A	G	0.5997	0.4003	0.4003	0.2168	2.25667	ENSSSCG00000062442	7.3e-07
Duroc	7_30356985	7	30356985	A	G	0.27	0.73	0.27	0.278	3.04654	NUDT3	5.23e-10
Duroc	1_159619891	1	159619891	A	G	0.3098	0.6902	0.3098	0.2202	2.07358	ENSSSCG00000061814	4.88e-07
Duroc	7_30213771	7	30213771	A	G	0.7644	0.2356	0.2356	-0.2655	2.53896	GRM4	6.13e-09
Yorkshire	1_161065925	1	161065925	A	G	0.7862	0.2138	0.2138	-0.2851	2.73253	ENSSSCG00000063468	6.15e-07
Yorkshire	1_160288412	1	160288412	A	C	0.261	0.739	0.261	0.2678	2.76653	ENSSSCG00000055614	5.38e-07
Yorkshire	2_49246142	2	49246142	A	G	0.1695	0.8305	0.1695	-0.3268	3.00679	SBF2	1.39e-07
Yorkshire	1_160447734	1	160447734	A	G	0.2609	0.7391	0.2609	0.27	2.81148	ENSSSCG00000063269	4.26e-07
Yorkshire	2_49306110	2	49306110	A	C	0.8154	0.1846	0.1846	0.2926	2.5774	ENSSSCG00000024330	6.2e-07
Yorkshire	1_160513631	1	160513631	A	G	0.189	0.811	0.189	0.3028	2.81076	ENSSSCG00000063269	1.09e-07
Yorkshire	1_160347188	1	160347188	A	G	0.2946	0.7054	0.2946	0.2685	2.99631	ENSSSCG00000048538	2.17e-07
Landrace	2_80229065	2	80229065	T	C	0.5754	0.4246	0.4246	0.3414	5.69517	ENSSSCG00000039635	5.71e-07
All Breeds	1_160284793	1	160284793	A	G	0.8125	0.1875	0.1875	-0.2454	1.83486	ENSSSCG00000055614	1.31e-09
All Breeds	1_161332334	1	161332334	A	C	0.2958	0.7042	0.2958	0.2319	2.2404	CCBE1	7.71e-10
All Breeds	1_161065925	1	161065925	A	G	0.7505	0.2495	0.2495	-0.2513	2.36503	ENSSSCG00000063468	3.4e-07
All Breeds	1_158589475	1	158589475	A	G	0.7038	0.2962	0.2962	-0.1711	1.22057	PHLPP1	7.63e-08
All Breeds	1_160288412	1	160288412	A	C	0.2381	0.7619	0.2381	0.2243	1.82535	ENSSSCG00000055614	2.41e-10
All Breeds	1_159538854	1	159538854	A	G	0.3602	0.6398	0.3602	0.2003	1.84918	RNF152	1.17e-10
All Breeds	1_162192627	1	162192627	A	G	0.3666	0.6334	0.3666	0.1551	1.11718	ALPK2	1.64e-07
All Breeds	1_160447734	1	160447734	A	G	0.2876	0.7124	0.2876	0.185	1.40245	ENSSSCG00000063269	8.57e-08
All Breeds	7_30716800	7	30716800	A	G	0.7635	0.2365	0.2365	-0.2177	1.71154	SNRPC	7.48e-11
All Breeds	7_30317219	7	30317219	A	G	0.7378	0.2622	0.2622	-0.1816	1.27595	HMGA1	3.26e-08
All Breeds	1_161824864	1	161824864	A	C	0.2813	0.7187	0.2813	0.2243	2.03426	ENSSSCG00000004911	4.8e-11
All Breeds	7_30893735	7	30893735	A	G	0.3459	0.6541	0.3459	0.1594	1.14974	ANKS1A	7.48e-08
All Breeds	7_30342161	7	30342161	A	G	0.612	0.388	0.388	-0.1648	1.28982	NUDT3	9.5e-08
All Breeds	1_52652849	1	52652849	A	G	0.4911	0.5089	0.4911	0.182	1.65568	ENSSSCG00000046325	2.24e-07
All Breeds	1_160273139	1	160273139	A	G	0.8462	0.1538	0.1538	-0.2817	2.06554	ENSSSCG00000055614	1.12e-10
All Breeds	7_30786798	7	30786798	A	G	0.6884	0.3116	0.3116	-0.1927	1.59306	TAF11	2.45e-10
All Breeds	1_160513631	1	160513631	A	G	0.2074	0.7926	0.2074	0.2356	1.82492	ENSSSCG00000063269	9.75e-11
All Breeds	7_29685247	7	29685247	A	G	0.579	0.421	0.421	-0.165	1.32727	SMIM40	2.24e-07
All Breeds	18_10555467	18	10555467	A	G	0.5861	0.4139	0.4139	0.1773	1.52516	ZC3HAV1	6.89e-09
All Breeds	7_30497305	7	30497305	A	G	0.3755	0.6245	0.3755	0.178	1.48598	PACSIN1	9.11e-09
All Breeds	7_30095798	7	30095798	A	C	0.6684	0.3316	0.3316	-0.153	1.03768	ENSSSCG00000047035	2.84e-07
All Breeds	7_30116227	7	30116227	A	G	0.3765	0.6235	0.3765	0.1696	1.35046	ENSSSCG00000047035	5.07e-09
All Breeds	1_53666889	1	53666889	A	C	0.4905	0.5095	0.4905	-0.183	1.67385	TBX18	1.59e-07
All Breeds	7_30476054	7	30476054	A	C	0.3611	0.6389	0.3611	0.1702	1.33662	PACSIN1	4.67e-08
All Breeds	7_31569645	7	31569645	A	G	0.7532	0.2468	0.2468	-0.1814	1.22338	FKBP5	2.76e-07
All Breeds	7_30144081	7	30144081	A	G	0.7235	0.2765	0.2765	-0.1827	1.33549	GRM4	7.35e-09
All Breeds	7_29476173	7	29476173	A	G	0.4488	0.5512	0.4488	0.1565	1.21177	COL21A1	2.59e-07
All Breeds	1_159881634	1	159881634	A	G	0.6557	0.3443	0.3443	-0.1917	1.65927	CDH20	1.11e-09
All Breeds	1_158682904	1	158682904	A	G	0.6532	0.3468	0.3468	-0.164	1.21855	PHLPP1	6.18e-08
All Breeds	7_30821002	7	30821002	A	G	0.4351	0.5649	0.4351	0.165	1.33832	ANKS1A	9.55e-09
All Breeds	1_159238083	1	159238083	A	G	0.3595	0.6405	0.3595	0.204	1.9165	RELCH	4.97e-11
All Breeds	1_160210902	1	160210902	A	G	0.2526	0.7474	0.2526	0.2061	1.60388	ENSSSCG00000055614	1.25e-09
All Breeds	1_160347188	1	160347188	A	G	0.3531	0.6469	0.3531	0.2153	2.11764	ENSSSCG00000048538	1.46e-12
All Breeds	1_161987727	1	161987727	A	G	0.6361	0.3639	0.3639	-0.174	1.40164	ZNF532	3.6e-07
All Breeds	1_158811662	1	158811662	A	G	0.7035	0.2965	0.2965	-0.1748	1.27468	PHLPP1	2.42e-07
All Breeds	1_158755255	1	158755255	A	G	0.6802	0.3198	0.3198	-0.1626	1.15023	PHLPP1	4.01e-07
All Breeds	7_30356985	7	30356985	A	G	0.3929	0.6071	0.3929	0.1561	1.16246	NUDT3	6.31e-08
All Breeds	1_160223900	1	160223900	A	C	0.8089	0.1911	0.1911	-0.2475	1.89381	ENSSSCG00000055614	6.86e-10
All Breeds	2_60697443	2	60697443	A	G	0.2074	0.7926	0.2074	-0.2042	1.3709	CPAMD8	2.74e-08
All Breeds	7_30213771	7	30213771	A	G	0.6698	0.3302	0.3302	-0.1711	1.29495	GRM4	9.32e-09
