# Supplementary material for: Meta-analysis of genome-wide association studies uncovers shared candidate genes across breeds for pig fatness trait
Source: BMC Genomics. 2022 Nov 30;23:786. doi: 10.1186/s12864-022-09036-z (PMC9714057; doi:10.1186/s12864-022-09036-z)
Supplement: Supplementary file 7 — Additional file 7: Table S3 (Sheet1). Annotation of candidate genes belongs to fat regulation biology process in GO and KEGG. Table S3 (Sheet2). Annotation of candidate genes in pigQTLdb. Table S3 (Sheet3). Annotation of candidate genes in human NHGRI-EBI Catalog. [file 12864_2022_9036_MOESM7_ESM.xlsx]

## Sheet: Table S3(Sheet1)
Additional file 7: Table S3(Sheet1) Annotation of candidate genes belongs to fat regulation biology process in GO and KEGG
GeneID	Database	ID	Description
AKR1D1	Kyoto Encyclopedia of Genes and Genomes (KEGG)	ssc00120	Primary bile acid biosynthesis
B3GALT4	Gene Ontology (GO)	GO:0006688	glycosphingolipid biosynthetic process
B3GALT4	Gene Ontology (GO)	GO:0006687	glycosphingolipid metabolic process
B3GALT4	Gene Ontology (GO)	GO:0009247	glycolipid biosynthetic process
B3GALT4	Gene Ontology (GO)	GO:0030148	sphingolipid biosynthetic process
B3GALT4	Gene Ontology (GO)	GO:0006664	glycolipid metabolic process
B3GALT4	Gene Ontology (GO)	GO:0006665	sphingolipid metabolic process
B3GALT4	Gene Ontology (GO)	GO:0046467	membrane lipid biosynthetic process
B3GALT4	Gene Ontology (GO)	GO:0006643	membrane lipid metabolic process
B3GALT4	Gene Ontology (GO)	GO:0008610	lipid biosynthetic process
B3GALT4	Gene Ontology (GO)	GO:0044255	cellular lipid metabolic process
B3GALT4	Gene Ontology (GO)	GO:0006629	lipid metabolic process
B3GALT4	Kyoto Encyclopedia of Genes and Genomes (KEGG)	ssc00604	Glycosphingolipid biosynthesis - ganglio series
B3GNT3	Kyoto Encyclopedia of Genes and Genomes (KEGG)	ssc00601	Glycosphingolipid biosynthesis - lacto and neolacto series
CREB3L2	Kyoto Encyclopedia of Genes and Genomes (KEGG)	ssc04911	Insulin secretion
CREB3L2	Kyoto Encyclopedia of Genes and Genomes (KEGG)	ssc04931	Insulin resistance
FMC1	Gene Ontology (GO)	GO:0050994	regulation of lipid catabolic process
FMC1	Gene Ontology (GO)	GO:0045833	negative regulation of lipid metabolic process
FMC1	Gene Ontology (GO)	GO:0019216	regulation of lipid metabolic process
FMC1	Gene Ontology (GO)	GO:0016042	lipid catabolic process
FMC1	Gene Ontology (GO)	GO:0006629	lipid metabolic process
IP6K3	Gene Ontology (GO)	GO:0046474	glycerophospholipid biosynthetic process
IP6K3	Gene Ontology (GO)	GO:0045017	glycerolipid biosynthetic process
IP6K3	Gene Ontology (GO)	GO:0008654	phospholipid biosynthetic process
IP6K3	Gene Ontology (GO)	GO:0006650	glycerophospholipid metabolic process
IP6K3	Gene Ontology (GO)	GO:0046486	glycerolipid metabolic process
IP6K3	Gene Ontology (GO)	GO:0006644	phospholipid metabolic process
IP6K3	Gene Ontology (GO)	GO:0008610	lipid biosynthetic process
IP6K3	Gene Ontology (GO)	GO:0044255	cellular lipid metabolic process
IP6K3	Gene Ontology (GO)	GO:0006629	lipid metabolic process
ITPR3	Kyoto Encyclopedia of Genes and Genomes (KEGG)	ssc04911	Insulin secretion
JAK3	Gene Ontology (GO)	GO:0043029	T cell homeostasis
JAK3	Gene Ontology (GO)	GO:0002260	lymphocyte homeostasis
JAK3	Gene Ontology (GO)	GO:0001776	leukocyte homeostasis
JAK3	Gene Ontology (GO)	GO:0034101	erythrocyte homeostasis
JAK3	Gene Ontology (GO)	GO:0002262	myeloid cell homeostasis
JAK3	Gene Ontology (GO)	GO:0048872	homeostasis of number of cells
KCNN1	Kyoto Encyclopedia of Genes and Genomes (KEGG)	ssc04911	Insulin secretion
KLF2	Gene Ontology (GO)	GO:0034101	erythrocyte homeostasis
KLF2	Gene Ontology (GO)	GO:0002262	myeloid cell homeostasis
KLF2	Gene Ontology (GO)	GO:0048872	homeostasis of number of cells
MC4R	Gene Ontology (GO)	GO:0001894	tissue homeostasis
MC4R	Gene Ontology (GO)	GO:0060249	anatomical structure homeostasis
MC4R	Gene Ontology (GO)	GO:0048871	multicellular organismal homeostasis
NXNL1	Gene Ontology (GO)	GO:0001895	retina homeostasis
NXNL1	Gene Ontology (GO)	GO:0001894	tissue homeostasis
NXNL1	Gene Ontology (GO)	GO:0060249	anatomical structure homeostasis
NXNL1	Gene Ontology (GO)	GO:0048871	multicellular organismal homeostasis
PPARD	Gene Ontology (GO)	GO:1905953	negative regulation of lipid localization
PPARD	Gene Ontology (GO)	GO:0010883	regulation of lipid storage
PPARD	Gene Ontology (GO)	GO:0019217	regulation of fatty acid metabolic process
PPARD	Gene Ontology (GO)	GO:0006635	fatty acid beta-oxidation
PPARD	Gene Ontology (GO)	GO:0015908	fatty acid transport
PPARD	Gene Ontology (GO)	GO:0019395	fatty acid oxidation
PPARD	Gene Ontology (GO)	GO:0019915	lipid storage
PPARD	Gene Ontology (GO)	GO:0034440	lipid oxidation
PPARD	Gene Ontology (GO)	GO:0009062	fatty acid catabolic process
PPARD	Gene Ontology (GO)	GO:0045834	positive regulation of lipid metabolic process
PPARD	Gene Ontology (GO)	GO:0048017	inositol lipid-mediated signaling
PPARD	Gene Ontology (GO)	GO:1905952	regulation of lipid localization
PPARD	Gene Ontology (GO)	GO:0030258	lipid modification
PPARD	Gene Ontology (GO)	GO:0044242	cellular lipid catabolic process
PPARD	Gene Ontology (GO)	GO:0019216	regulation of lipid metabolic process
PPARD	Gene Ontology (GO)	GO:0016042	lipid catabolic process
PPARD	Gene Ontology (GO)	GO:0006631	fatty acid metabolic process
PPARD	Gene Ontology (GO)	GO:0006869	lipid transport
PPARD	Gene Ontology (GO)	GO:0010876	lipid localization
PPARD	Gene Ontology (GO)	GO:0033993	response to lipid
PPARD	Gene Ontology (GO)	GO:0044255	cellular lipid metabolic process
PPARD	Gene Ontology (GO)	GO:0006629	lipid metabolic process
PPARD	Gene Ontology (GO)	GO:0005504	fatty acid binding
PPARD	Gene Ontology (GO)	GO:0008289	lipid binding
RELCH	Gene Ontology (GO)	GO:0006869	lipid transport
RELCH	Gene Ontology (GO)	GO:0010876	lipid localization
RELCH	Gene Ontology (GO)	GO:0015918	sterol transport
RELCH	Gene Ontology (GO)	GO:0030301	cholesterol transport
SLC27A1	Gene Ontology (GO)	GO:0046460	neutral lipid biosynthetic process
SLC27A1	Gene Ontology (GO)	GO:0015909	long-chain fatty acid transport
SLC27A1	Gene Ontology (GO)	GO:0046889	positive regulation of lipid biosynthetic process
SLC27A1	Gene Ontology (GO)	GO:0051055	negative regulation of lipid biosynthetic process
SLC27A1	Gene Ontology (GO)	GO:0015908	fatty acid transport
SLC27A1	Gene Ontology (GO)	GO:0045834	positive regulation of lipid metabolic process
SLC27A1	Gene Ontology (GO)	GO:0045833	negative regulation of lipid metabolic process
SLC27A1	Gene Ontology (GO)	GO:0006638	neutral lipid metabolic process
SLC27A1	Gene Ontology (GO)	GO:0046890	regulation of lipid biosynthetic process
SLC27A1	Gene Ontology (GO)	GO:0046474	glycerophospholipid biosynthetic process
SLC27A1	Gene Ontology (GO)	GO:0045017	glycerolipid biosynthetic process
SLC27A1	Gene Ontology (GO)	GO:0008654	phospholipid biosynthetic process
SLC27A1	Gene Ontology (GO)	GO:0019216	regulation of lipid metabolic process
SLC27A1	Gene Ontology (GO)	GO:0006650	glycerophospholipid metabolic process
SLC27A1	Gene Ontology (GO)	GO:0006869	lipid transport
SLC27A1	Gene Ontology (GO)	GO:0046486	glycerolipid metabolic process
SLC27A1	Gene Ontology (GO)	GO:0010876	lipid localization
SLC27A1	Gene Ontology (GO)	GO:0006644	phospholipid metabolic process
SLC27A1	Gene Ontology (GO)	GO:0008610	lipid biosynthetic process
SLC27A1	Gene Ontology (GO)	GO:0044255	cellular lipid metabolic process
SLC27A1	Gene Ontology (GO)	GO:0006629	lipid metabolic process
SLC27A1	Gene Ontology (GO)	GO:0015645	fatty acid ligase activity
SLC27A1	Gene Ontology (GO)	GO:0005319	lipid transporter activity
SLC27A1	Gene Ontology (GO)	GO:0019432	triglyceride biosynthetic process
SLC27A1	Gene Ontology (GO)	GO:0090207	regulation of triglyceride metabolic process
SLC27A1	Gene Ontology (GO)	GO:0006641	triglyceride metabolic process
SLC27A1	Gene Ontology (GO)	GO:0032869	cellular response to insulin stimulus
SLC27A1	Gene Ontology (GO)	GO:0032868	response to insulin
SLC27A1	Kyoto Encyclopedia of Genes and Genomes (KEGG)	ssc04931	Insulin resistance
SLC27A1	Gene Ontology (GO)	GO:0001659	temperature homeostasis
SLC27A1	Gene Ontology (GO)	GO:0048871	multicellular organismal homeostasis
TBXAS1	Gene Ontology (GO)	GO:0006636	unsaturated fatty acid biosynthetic process
TBXAS1	Gene Ontology (GO)	GO:0033559	unsaturated fatty acid metabolic process
TBXAS1	Gene Ontology (GO)	GO:0006633	fatty acid biosynthetic process
TBXAS1	Gene Ontology (GO)	GO:0006631	fatty acid metabolic process
TBXAS1	Gene Ontology (GO)	GO:0008610	lipid biosynthetic process
TBXAS1	Gene Ontology (GO)	GO:0044255	cellular lipid metabolic process
TBXAS1	Gene Ontology (GO)	GO:0006629	lipid metabolic process

## Sheet: Table S3(Sheet2)
Additional file 7: Table S3(Sheet2) Annotation of candidate genes in pigQTLdb
GeneID	Database	Index	QTL_ID
NT5E	Pig Quantitative Trait Locus Database (Pig QTLdb)	https://www.animalgenome.org/cgi-bin/QTLdb/SS/genesrch?gwords=NT5E	55815
PHLPP1	Pig Quantitative Trait Locus Database (Pig QTLdb)	https://www.animalgenome.org/cgi-bin/QTLdb/SS/genesrch?gwords=PHLPP1	55802
RELCH	Pig Quantitative Trait Locus Database (Pig QTLdb)	https://www.animalgenome.org/cgi-bin/QTLdb/SS/genesrch?gwords=RELCH	55801
RNF152	Pig Quantitative Trait Locus Database (Pig QTLdb)	https://www.animalgenome.org/cgi-bin/QTLdb/SS/genesrch?gwords=RNF152	216338
RNF152	Pig Quantitative Trait Locus Database (Pig QTLdb)	https://www.animalgenome.org/cgi-bin/QTLdb/SS/genesrch?gwords=RNF152	216360
CDH20	Pig Quantitative Trait Locus Database (Pig QTLdb)	https://www.animalgenome.org/cgi-bin/QTLdb/SS/genesrch?gwords=CDH20	216358
CDH20	Pig Quantitative Trait Locus Database (Pig QTLdb)	https://www.animalgenome.org/cgi-bin/QTLdb/SS/genesrch?gwords=CDH20	55736
MC4R	Pig Quantitative Trait Locus Database (Pig QTLdb)	https://www.animalgenome.org/cgi-bin/QTLdb/SS/genesrch?gwords=MC4R	18521
MC4R	Pig Quantitative Trait Locus Database (Pig QTLdb)	https://www.animalgenome.org/cgi-bin/QTLdb/SS/genesrch?gwords=MC4R	9801
MC4R	Pig Quantitative Trait Locus Database (Pig QTLdb)	https://www.animalgenome.org/cgi-bin/QTLdb/SS/genesrch?gwords=MC4R	125085
MC4R	Pig Quantitative Trait Locus Database (Pig QTLdb)	https://www.animalgenome.org/cgi-bin/QTLdb/SS/genesrch?gwords=MC4R	9802
MC4R	Pig Quantitative Trait Locus Database (Pig QTLdb)	https://www.animalgenome.org/cgi-bin/QTLdb/SS/genesrch?gwords=MC4R	9803
MC4R	Pig Quantitative Trait Locus Database (Pig QTLdb)	https://www.animalgenome.org/cgi-bin/QTLdb/SS/genesrch?gwords=MC4R	21339
MC4R	Pig Quantitative Trait Locus Database (Pig QTLdb)	https://www.animalgenome.org/cgi-bin/QTLdb/SS/genesrch?gwords=MC4R	10629
MC4R	Pig Quantitative Trait Locus Database (Pig QTLdb)	https://www.animalgenome.org/cgi-bin/QTLdb/SS/genesrch?gwords=MC4R	9800
MC4R	Pig Quantitative Trait Locus Database (Pig QTLdb)	https://www.animalgenome.org/cgi-bin/QTLdb/SS/genesrch?gwords=MC4R	10627
MC4R	Pig Quantitative Trait Locus Database (Pig QTLdb)	https://www.animalgenome.org/cgi-bin/QTLdb/SS/genesrch?gwords=MC4R	126064
MC4R	Pig Quantitative Trait Locus Database (Pig QTLdb)	https://www.animalgenome.org/cgi-bin/QTLdb/SS/genesrch?gwords=MC4R	10628
MC4R	Pig Quantitative Trait Locus Database (Pig QTLdb)	https://www.animalgenome.org/cgi-bin/QTLdb/SS/genesrch?gwords=MC4R	216362
MC4R	Pig Quantitative Trait Locus Database (Pig QTLdb)	https://www.animalgenome.org/cgi-bin/QTLdb/SS/genesrch?gwords=MC4R	18522
MC4R	Pig Quantitative Trait Locus Database (Pig QTLdb)	https://www.animalgenome.org/cgi-bin/QTLdb/SS/genesrch?gwords=MC4R	139265
CCBE1	Pig Quantitative Trait Locus Database (Pig QTLdb)	https://www.animalgenome.org/cgi-bin/QTLdb/SS/genesrch?gwords=CCBE1	216341
CCBE1	Pig Quantitative Trait Locus Database (Pig QTLdb)	https://www.animalgenome.org/cgi-bin/QTLdb/SS/genesrch?gwords=CCBE1	55804
CCBE1	Pig Quantitative Trait Locus Database (Pig QTLdb)	https://www.animalgenome.org/cgi-bin/QTLdb/SS/genesrch?gwords=CCBE1	55808
ALPK2	Pig Quantitative Trait Locus Database (Pig QTLdb)	https://www.animalgenome.org/cgi-bin/QTLdb/SS/genesrch?gwords=ALPK2	216165
ALPK2	Pig Quantitative Trait Locus Database (Pig QTLdb)	https://www.animalgenome.org/cgi-bin/QTLdb/SS/genesrch?gwords=ALPK2	216200
ITPR3	Pig Quantitative Trait Locus Database (Pig QTLdb)	https://www.animalgenome.org/cgi-bin/QTLdb/SS/genesrch?gwords=ITPR3	239869
PPARD	Pig Quantitative Trait Locus Database (Pig QTLdb)	https://www.animalgenome.org/cgi-bin/QTLdb/SS/genesrch?gwords=PPARD	71084
PPARD	Pig Quantitative Trait Locus Database (Pig QTLdb)	https://www.animalgenome.org/cgi-bin/QTLdb/SS/genesrch?gwords=PPARD	71079
PPARD	Pig Quantitative Trait Locus Database (Pig QTLdb)	https://www.animalgenome.org/cgi-bin/QTLdb/SS/genesrch?gwords=PPARD	71085
PPARD	Pig Quantitative Trait Locus Database (Pig QTLdb)	https://www.animalgenome.org/cgi-bin/QTLdb/SS/genesrch?gwords=PPARD	71080
PPARD	Pig Quantitative Trait Locus Database (Pig QTLdb)	https://www.animalgenome.org/cgi-bin/QTLdb/SS/genesrch?gwords=PPARD	71078
PPARD	Pig Quantitative Trait Locus Database (Pig QTLdb)	https://www.animalgenome.org/cgi-bin/QTLdb/SS/genesrch?gwords=PPARD	71077
CREB3L2	Pig Quantitative Trait Locus Database (Pig QTLdb)	https://www.animalgenome.org/cgi-bin/QTLdb/SS/genesrch?gwords=CREB3L2	194046

## Sheet: Table S3(Sheet3)
Additional file 7: Table S3(Sheet3) Annotation of candidate genes in human NHGRI-EBI Catalog
GeneID	Database	Index	Trait	Association count
KCNQ5	NHGRI-EBI Catalog of human genome-wide association studies	https://www.ebi.ac.uk/gwas/genes/KCNQ5	body mass index	7
KCNQ5	NHGRI-EBI Catalog of human genome-wide association studies	https://www.ebi.ac.uk/gwas/genes/KCNQ5	body weight	1
CYB5R4	NHGRI-EBI Catalog of human genome-wide association studies	https://www.ebi.ac.uk/gwas/genes/CYB5R4	body mass index	1
CEP162	NHGRI-EBI Catalog of human genome-wide association studies	https://www.ebi.ac.uk/gwas/genes/CEP162	body mass index	2
CEP162	NHGRI-EBI Catalog of human genome-wide association studies	https://www.ebi.ac.uk/gwas/genes/CEP162	obesity	1
PHLPP1	NHGRI-EBI Catalog of human genome-wide association studies	https://www.ebi.ac.uk/gwas/genes/PHLPP1	body mass index	3
RELCH	NHGRI-EBI Catalog of human genome-wide association studies	https://www.ebi.ac.uk/gwas/genes/RELCH	body weight	1
MC4R	NHGRI-EBI Catalog of human genome-wide association studies	https://www.ebi.ac.uk/gwas/genes/MC4R	body mass index	25
MC4R	NHGRI-EBI Catalog of human genome-wide association studies	https://www.ebi.ac.uk/gwas/genes/MC4R	body weight	4
MC4R	NHGRI-EBI Catalog of human genome-wide association studies	https://www.ebi.ac.uk/gwas/genes/MC4R	obesity	1
GRP	NHGRI-EBI Catalog of human genome-wide association studies	https://www.ebi.ac.uk/gwas/genes/GRP	body mass index	10
SEC11C	NHGRI-EBI Catalog of human genome-wide association studies	https://www.ebi.ac.uk/gwas/genes/SEC11C	body mass index	10
MAST3	NHGRI-EBI Catalog of human genome-wide association studies	https://www.ebi.ac.uk/gwas/genes/MAST3	body mass index	7
U3	NHGRI-EBI Catalog of human genome-wide association studies	https://www.ebi.ac.uk/gwas/genes/U3	body mass index	9
U3	NHGRI-EBI Catalog of human genome-wide association studies	https://www.ebi.ac.uk/gwas/genes/U3	body weight	2
ITPR3	NHGRI-EBI Catalog of human genome-wide association studies	https://www.ebi.ac.uk/gwas/genes/ITPR3	obesity	1
LEMD2	NHGRI-EBI Catalog of human genome-wide association studies	https://www.ebi.ac.uk/gwas/genes/LEMD2	body mass index	4
LEMD2	NHGRI-EBI Catalog of human genome-wide association studies	https://www.ebi.ac.uk/gwas/genes/LEMD2	energy intake	1
GRM4	NHGRI-EBI Catalog of human genome-wide association studies	https://www.ebi.ac.uk/gwas/genes/GRM4	body mass index	1
NUDT3	NHGRI-EBI Catalog of human genome-wide association studies	https://www.ebi.ac.uk/gwas/genes/NUDT3	body mass index	6
NUDT3	NHGRI-EBI Catalog of human genome-wide association studies	https://www.ebi.ac.uk/gwas/genes/NUDT3	body weight	1
PACSIN1	NHGRI-EBI Catalog of human genome-wide association studies	https://www.ebi.ac.uk/gwas/genes/PACSIN1	body mass index	7
SPDEF	NHGRI-EBI Catalog of human genome-wide association studies	https://www.ebi.ac.uk/gwas/genes/SPDEF	body weight	1
ILRUN	NHGRI-EBI Catalog of human genome-wide association studies	https://www.ebi.ac.uk/gwas/genes/ILRUN	body mass index	15
ILRUN	NHGRI-EBI Catalog of human genome-wide association studies	https://www.ebi.ac.uk/gwas/genes/ILRUN	body weight	1
SNRPC	NHGRI-EBI Catalog of human genome-wide association studies	https://www.ebi.ac.uk/gwas/genes/SNRPC	body mass index	2
UHRF1BP1	NHGRI-EBI Catalog of human genome-wide association studies	https://www.ebi.ac.uk/gwas/genes/UHRF1BP1	body mass index	6
ANKS1A	NHGRI-EBI Catalog of human genome-wide association studies	https://www.ebi.ac.uk/gwas/genes/ANKS1A	body mass index	4
TCP11	NHGRI-EBI Catalog of human genome-wide association studies	https://www.ebi.ac.uk/gwas/genes/TCP11	body mass index	1
SCUBE3	NHGRI-EBI Catalog of human genome-wide association studies	https://www.ebi.ac.uk/gwas/genes/SCUBE3	body mass index	2
PPARD	NHGRI-EBI Catalog of human genome-wide association studies	https://www.ebi.ac.uk/gwas/genes/PPARD	body mass index	1
TEAD3	NHGRI-EBI Catalog of human genome-wide association studies	https://www.ebi.ac.uk/gwas/genes/TEAD3	body mass index	1
TULP1	NHGRI-EBI Catalog of human genome-wide association studies	https://www.ebi.ac.uk/gwas/genes/TULP1	body mass index	1
FKBP5	NHGRI-EBI Catalog of human genome-wide association studies	https://www.ebi.ac.uk/gwas/genes/FKBP5	body mass index	1
KDM7A	NHGRI-EBI Catalog of human genome-wide association studies	https://www.ebi.ac.uk/gwas/genes/KDM7A	body mass index	3
ZC3HAV1	NHGRI-EBI Catalog of human genome-wide association studies	https://www.ebi.ac.uk/gwas/genes/ZC3HAV1	body mass index	4
TRIM24	NHGRI-EBI Catalog of human genome-wide association studies	https://www.ebi.ac.uk/gwas/genes/TRIM24	body weight	1
